# Supplementary material for: Protein phosphatase 1 in association with Bud14 inhibits mitotic exit in Saccharomyces cerevisiae
Source: eLife. 2021 Oct 11;10:e72833. doi: 10.7554/eLife.72833 (PMC8577847; doi:10.7554/eLife.72833)
Supplement: Figure 7—source data 1. [file elife-72833-fig7-data1.zip]

Archive with 10 entries (9 files):
- Figure 7A-7B-Source Data 2 /
- __MACOSX/._Figure 7A-7B-Source Data 2 
- Figure 7A-7B-Source Data 2 /Figure 7A-7B-Source Data 2B.tif
- __MACOSX/Figure 7A-7B-Source Data 2 /._Figure 7A-7B-Source Data 2B.tif
- Figure 7A-7B-Source Data 2 /Figure 7A-7B-Source Data 2C.tif
- __MACOSX/Figure 7A-7B-Source Data 2 /._Figure 7A-7B-Source Data 2C.tif
- Figure 7A-7B-Source Data 2 /Figure 7A-7B-Source Data 2A.tif
- __MACOSX/Figure 7A-7B-Source Data 2 /._Figure 7A-7B-Source Data 2A.tif
- Figure 7A-7B-Source Data 2 /Figure 7A-7B-Source Data 2D.tif
- __MACOSX/Figure 7A-7B-Source Data 2 /._Figure 7A-7B-Source Data 2D.tif
